# Supplementary material for: Nuclear Deformation in Response to Mechanical Confinement is Cell Type Dependent
Source: Cells. 2019 May 8;8(5):427. doi: 10.3390/cells8050427 (PMC6563141; doi:10.3390/cells8050427)
Supplement: Supplementary file 1 [file cells-08-00427-s001.zip]

Archive with 22 entries (21 files):
- mdoolin-cells-supplemental.pdf
- Supplementary movies/
- Supplementary movies/Movie S1.avi
- Supplementary movies/Movie S10.avi
- Supplementary movies/Movie S11.avi
- Supplementary movies/Movie S12.avi
- Supplementary movies/Movie S13.avi
- Supplementary movies/Movie S14.avi
- Supplementary movies/Movie S15.avi
- Supplementary movies/Movie S16.avi
- Supplementary movies/Movie S17.avi
- Supplementary movies/Movie S18.avi
- Supplementary movies/Movie S19.avi
- Supplementary movies/Movie S2.avi
- Supplementary movies/Movie S20.avi
- Supplementary movies/Movie S3.avi
- Supplementary movies/Movie S4.avi
- Supplementary movies/Movie S5.avi
- Supplementary movies/Movie S6.avi
- Supplementary movies/Movie S7.avi
- Supplementary movies/Movie S8.avi
- Supplementary movies/Movie S9.avi
